# Supplementary material for: Fingerprint image enhancement using multiple filters
Source: PeerJ Comput Sci. 2023 Jan 3;9:e1183. doi: 10.7717/peerj-cs.1183 (PMC10280261; doi:10.7717/peerj-cs.1183)
Supplement: Supplemental Information 1 [file peerj-cs-09-1183-s001.zip]

Archive with 675 entries (662 files):
- FinalCode/
- FinalCode/plotridgeorient.m
- FinalCode/show.m
- FinalCode/lowpassfilter.m
- FinalCode/filtergrid.m
- FinalCode/Dataset/
- FinalCode/Dataset/.DS_Store
- __MACOSX/
- __MACOSX/FinalCode/
- __MACOSX/FinalCode/Dataset/
- __MACOSX/FinalCode/Dataset/._.DS_Store
- FinalCode/Dataset/DB4_B/
- FinalCode/Dataset/DB4_B/102_6.tif
- __MACOSX/FinalCode/Dataset/DB4_B/
- __MACOSX/FinalCode/Dataset/DB4_B/._102_6.tif
- FinalCode/Dataset/DB4_B/106_2.tif
- __MACOSX/FinalCode/Dataset/DB4_B/._106_2.tif
- FinalCode/Dataset/DB4_B/104_1.tif
- __MACOSX/FinalCode/Dataset/DB4_B/._104_1.tif
- FinalCode/Dataset/DB4_B/106_3.tif
- __MACOSX/FinalCode/Dataset/DB4_B/._106_3.tif
- FinalCode/Dataset/DB4_B/102_7.tif
- __MACOSX/FinalCode/Dataset/DB4_B/._102_7.tif
- FinalCode/Dataset/DB4_B/102_5.tif
- __MACOSX/FinalCode/Dataset/DB4_B/._102_5.tif
- FinalCode/Dataset/DB4_B/106_1.tif
- __MACOSX/FinalCode/Dataset/DB4_B/._106_1.tif
- FinalCode/Dataset/DB4_B/104_3.tif
- __MACOSX/FinalCode/Dataset/DB4_B/._104_3.tif
- FinalCode/Dataset/DB4_B/104_2.tif
- __MACOSX/FinalCode/Dataset/DB4_B/._104_2.tif
- FinalCode/Dataset/DB4_B/102_4.tif
- __MACOSX/FinalCode/Dataset/DB4_B/._102_4.tif
- FinalCode/Dataset/DB4_B/106_4.tif
- __MACOSX/FinalCode/Dataset/DB4_B/._106_4.tif
- FinalCode/Dataset/DB4_B/104_6.tif
- __MACOSX/FinalCode/Dataset/DB4_B/._104_6.tif
- FinalCode/Dataset/DB4_B/104_7.tif
- __MACOSX/FinalCode/Dataset/DB4_B/._104_7.tif
- FinalCode/Dataset/DB4_B/106_5.tif
- __MACOSX/FinalCode/Dataset/DB4_B/._106_5.tif
- FinalCode/Dataset/DB4_B/102_1.tif
- __MACOSX/FinalCode/Dataset/DB4_B/._102_1.tif
- FinalCode/Dataset/DB4_B/102_3.tif
- __MACOSX/FinalCode/Dataset/DB4_B/._102_3.tif
- FinalCode/Dataset/DB4_B/108_8.tif
- __MACOSX/FinalCode/Dataset/DB4_B/._108_8.tif
- FinalCode/Dataset/DB4_B/106_7.tif
- __MACOSX/FinalCode/Dataset/DB4_B/._106_7.tif
- FinalCode/Dataset/DB4_B/104_5.tif
- __MACOSX/FinalCode/Dataset/DB4_B/._104_5.tif
- FinalCode/Dataset/DB4_B/104_4.tif
- __MACOSX/FinalCode/Dataset/DB4_B/._104_4.tif
- FinalCode/Dataset/DB4_B/106_6.tif
- __MACOSX/FinalCode/Dataset/DB4_B/._106_6.tif
- FinalCode/Dataset/DB4_B/102_2.tif
- __MACOSX/FinalCode/Dataset/DB4_B/._102_2.tif
- FinalCode/Dataset/DB4_B/105_3.tif
- __MACOSX/FinalCode/Dataset/DB4_B/._105_3.tif
- FinalCode/Dataset/DB4_B/107_1.tif
- __MACOSX/FinalCode/Dataset/DB4_B/._107_1.tif
- FinalCode/Dataset/DB4_B/101_7.tif
- __MACOSX/FinalCode/Dataset/DB4_B/._101_7.tif
- FinalCode/Dataset/DB4_B/103_5.tif
- __MACOSX/FinalCode/Dataset/DB4_B/._103_5.tif
- FinalCode/Dataset/DB4_B/103_4.tif
- __MACOSX/FinalCode/Dataset/DB4_B/._103_4.tif
- FinalCode/Dataset/DB4_B/101_6.tif
- __MACOSX/FinalCode/Dataset/DB4_B/._101_6.tif
- FinalCode/Dataset/DB4_B/105_2.tif
- __MACOSX/FinalCode/Dataset/DB4_B/._105_2.tif
- FinalCode/Dataset/DB4_B/107_2.tif
- __MACOSX/FinalCode/Dataset/DB4_B/._107_2.tif
- FinalCode/Dataset/DB4_B/101_4.tif
- __MACOSX/FinalCode/Dataset/DB4_B/._101_4.tif
- FinalCode/Dataset/DB4_B/103_6.tif
- __MACOSX/FinalCode/Dataset/DB4_B/._103_6.tif
- FinalCode/Dataset/DB4_B/103_7.tif
- __MACOSX/FinalCode/Dataset/DB4_B/._103_7.tif
- FinalCode/Dataset/DB4_B/101_5.tif
- __MACOSX/FinalCode/Dataset/DB4_B/._101_5.tif
- FinalCode/Dataset/DB4_B/107_3.tif
- __MACOSX/FinalCode/Dataset/DB4_B/._107_3.tif
- FinalCode/Dataset/DB4_B/105_1.tif
- __MACOSX/FinalCode/Dataset/DB4_B/._105_1.tif
- FinalCode/Dataset/DB4_B/105_5.tif
- __MACOSX/FinalCode/Dataset/DB4_B/._105_5.tif
- FinalCode/Dataset/DB4_B/109_8.tif
- __MACOSX/FinalCode/Dataset/DB4_B/._109_8.tif
- FinalCode/Dataset/DB4_B/107_7.tif
- __MACOSX/FinalCode/Dataset/DB4_B/._107_7.tif
- FinalCode/Dataset/DB4_B/101_1.tif
- __MACOSX/FinalCode/Dataset/DB4_B/._101_1.tif
- FinalCode/Dataset/DB4_B/103_3.tif
- __MACOSX/FinalCode/Dataset/DB4_B/._103_3.tif
- FinalCode/Dataset/DB4_B/103_2.tif
- __MACOSX/FinalCode/Dataset/DB4_B/._103_2.tif
- FinalCode/Dataset/DB4_B/110_8.tif
- __MACOSX/FinalCode/Dataset/DB4_B/._110_8.tif
- FinalCode/Dataset/DB4_B/107_6.tif
- __MACOSX/FinalCode/Dataset/DB4_B/._107_6.tif
- FinalCode/Dataset/DB4_B/105_4.tif
- __MACOSX/FinalCode/Dataset/DB4_B/._105_4.tif
- FinalCode/Dataset/DB4_B/105_6.tif
- __MACOSX/FinalCode/Dataset/DB4_B/._105_6.tif
- FinalCode/Dataset/DB4_B/107_4.tif
- __MACOSX/FinalCode/Dataset/DB4_B/._107_4.tif
- FinalCode/Dataset/DB4_B/101_2.tif
- __MACOSX/FinalCode/Dataset/DB4_B/._101_2.tif
- FinalCode/Dataset/DB4_B/103_1.tif
- __MACOSX/FinalCode/Dataset/DB4_B/._103_1.tif
- FinalCode/Dataset/DB4_B/101_3.tif
- __MACOSX/FinalCode/Dataset/DB4_B/._101_3.tif
- FinalCode/Dataset/DB4_B/107_5.tif
- __MACOSX/FinalCode/Dataset/DB4_B/._107_5.tif
- FinalCode/Dataset/DB4_B/105_7.tif
- __MACOSX/FinalCode/Dataset/DB4_B/._105_7.tif
- FinalCode/Dataset/DB4_B/109_7.tif
- __MACOSX/FinalCode/Dataset/DB4_B/._109_7.tif
- FinalCode/Dataset/DB4_B/107_8.tif
- __MACOSX/FinalCode/Dataset/DB4_B/._107_8.tif
- FinalCode/Dataset/DB4_B/110_6.tif
- __MACOSX/FinalCode/Dataset/DB4_B/._110_6.tif
- FinalCode/Dataset/DB4_B/110_7.tif
- __MACOSX/FinalCode/Dataset/DB4_B/._110_7.tif
- FinalCode/Dataset/DB4_B/109_6.tif
- __MACOSX/FinalCode/Dataset/DB4_B/._109_6.tif
- FinalCode/Dataset/DB4_B/109_4.tif
- __MACOSX/FinalCode/Dataset/DB4_B/._109_4.tif
- FinalCode/Dataset/DB4_B/110_5.tif
- __MACOSX/FinalCode/Dataset/DB4_B/._110_5.tif
- FinalCode/Dataset/DB4_B/110_4.tif
- __MACOSX/FinalCode/Dataset/DB4_B/._110_4.tif
- FinalCode/Dataset/DB4_B/109_5.tif
- __MACOSX/FinalCode/Dataset/DB4_B/._109_5.tif
- FinalCode/Dataset/DB4_B/105_8.tif
- __MACOSX/FinalCode/Dataset/DB4_B/._105_8.tif
- FinalCode/Dataset/DB4_B/109_1.tif
- __MACOSX/FinalCode/Dataset/DB4_B/._109_1.tif
- FinalCode/Dataset/DB4_B/101_8.tif
- __MACOSX/FinalCode/Dataset/DB4_B/._101_8.tif
- FinalCode/Dataset/DB4_B/110_1.tif
- __MACOSX/FinalCode/Dataset/DB4_B/._110_1.tif
- FinalCode/Dataset/DB4_B/109_2.tif
- __MACOSX/FinalCode/Dataset/DB4_B/._109_2.tif
- FinalCode/Dataset/DB4_B/110_3.tif
- __MACOSX/FinalCode/Dataset/DB4_B/._110_3.tif
- FinalCode/Dataset/DB4_B/103_8.tif
- __MACOSX/FinalCode/Dataset/DB4_B/._103_8.tif
- FinalCode/Dataset/DB4_B/110_2.tif
- __MACOSX/FinalCode/Dataset/DB4_B/._110_2.tif
- FinalCode/Dataset/DB4_B/109_3.tif
- __MACOSX/FinalCode/Dataset/DB4_B/._109_3.tif
- FinalCode/Dataset/DB4_B/108_4.tif
- __MACOSX/FinalCode/Dataset/DB4_B/._108_4.tif
- FinalCode/Dataset/DB4_B/104_8.tif
- __MACOSX/FinalCode/Dataset/DB4_B/._104_8.tif
- FinalCode/Dataset/DB4_B/108_5.tif
- __MACOSX/FinalCode/Dataset/DB4_B/._108_5.tif
- FinalCode/Dataset/DB4_B/108_7.tif
- __MACOSX/FinalCode/Dataset/DB4_B/._108_7.tif
- FinalCode/Dataset/DB4_B/106_8.tif
- __MACOSX/FinalCode/Dataset/DB4_B/._106_8.tif
- FinalCode/Dataset/DB4_B/108_6.tif
- __MACOSX/FinalCode/Dataset/DB4_B/._108_6.tif
- FinalCode/Dataset/DB4_B/108_2.tif
- __MACOSX/FinalCode/Dataset/DB4_B/._108_2.tif
- FinalCode/Dataset/DB4_B/108_3.tif
- __MACOSX/FinalCode/Dataset/DB4_B/._108_3.tif
- FinalCode/Dataset/DB4_B/102_8.tif
- __MACOSX/FinalCode/Dataset/DB4_B/._102_8.tif
- FinalCode/Dataset/DB4_B/108_1.tif
- __MACOSX/FinalCode/Dataset/DB4_B/._108_1.tif
- __MACOSX/FinalCode/Dataset/._DB4_B
- FinalCode/Dataset/DB3_B/
- FinalCode/Dataset/DB3_B/102_6.tif
- __MACOSX/FinalCode/Dataset/DB3_B/
- __MACOSX/FinalCode/Dataset/DB3_B/._102_6.tif
- FinalCode/Dataset/DB3_B/106_2.tif
- __MACOSX/FinalCode/Dataset/DB3_B/._106_2.tif
- FinalCode/Dataset/DB3_B/104_1.tif
- __MACOSX/FinalCode/Dataset/DB3_B/._104_1.tif
- FinalCode/Dataset/DB3_B/106_3.tif
- __MACOSX/FinalCode/Dataset/DB3_B/._106_3.tif
- FinalCode/Dataset/DB3_B/102_7.tif
- __MACOSX/FinalCode/Dataset/DB3_B/._102_7.tif
- FinalCode/Dataset/DB3_B/102_5.tif
- __MACOSX/FinalCode/Dataset/DB3_B/._102_5.tif
- FinalCode/Dataset/DB3_B/106_1.tif
- __MACOSX/FinalCode/Dataset/DB3_B/._106_1.tif
- FinalCode/Dataset/DB3_B/104_3.tif
- __MACOSX/FinalCode/Dataset/DB3_B/._104_3.tif
- FinalCode/Dataset/DB3_B/104_2.tif
- __MACOSX/FinalCode/Dataset/DB3_B/._104_2.tif
- FinalCode/Dataset/DB3_B/102_4.tif
- __MACOSX/FinalCode/Dataset/DB3_B/._102_4.tif
- FinalCode/Dataset/DB3_B/106_4.tif
- __MACOSX/FinalCode/Dataset/DB3_B/._106_4.tif
- FinalCode/Dataset/DB3_B/104_6.tif
- __MACOSX/FinalCode/Dataset/DB3_B/._104_6.tif
- FinalCode/Dataset/DB3_B/104_7.tif
- __MACOSX/FinalCode/Dataset/DB3_B/._104_7.tif
- FinalCode/Dataset/DB3_B/106_5.tif
- __MACOSX/FinalCode/Dataset/DB3_B/._106_5.tif
- FinalCode/Dataset/DB3_B/102_1.tif
- __MACOSX/FinalCode/Dataset/DB3_B/._102_1.tif
- FinalCode/Dataset/DB3_B/102_3.tif
- __MACOSX/FinalCode/Dataset/DB3_B/._102_3.tif
- FinalCode/Dataset/DB3_B/108_8.tif
- __MACOSX/FinalCode/Dataset/DB3_B/._108_8.tif
- FinalCode/Dataset/DB3_B/106_7.tif
- __MACOSX/FinalCode/Dataset/DB3_B/._106_7.tif
- FinalCode/Dataset/DB3_B/104_5.tif
- __MACOSX/FinalCode/Dataset/DB3_B/._104_5.tif
- FinalCode/Dataset/DB3_B/104_4.tif
- __MACOSX/FinalCode/Dataset/DB3_B/._104_4.tif
- FinalCode/Dataset/DB3_B/106_6.tif
- __MACOSX/FinalCode/Dataset/DB3_B/._106_6.tif
- FinalCode/Dataset/DB3_B/102_2.tif
- __MACOSX/FinalCode/Dataset/DB3_B/._102_2.tif
- FinalCode/Dataset/DB3_B/105_3.tif
- __MACOSX/FinalCode/Dataset/DB3_B/._105_3.tif
- FinalCode/Dataset/DB3_B/107_1.tif
- __MACOSX/FinalCode/Dataset/DB3_B/._107_1.tif
- FinalCode/Dataset/DB3_B/101_7.tif
- __MACOSX/FinalCode/Dataset/DB3_B/._101_7.tif
- FinalCode/Dataset/DB3_B/103_5.tif
- __MACOSX/FinalCode/Dataset/DB3_B/._103_5.tif
- FinalCode/Dataset/DB3_B/103_4.tif
- __MACOSX/FinalCode/Dataset/DB3_B/._103_4.tif
- FinalCode/Dataset/DB3_B/101_6.tif
- __MACOSX/FinalCode/Dataset/DB3_B/._101_6.tif
- FinalCode/Dataset/DB3_B/105_2.tif
- __MACOSX/FinalCode/Dataset/DB3_B/._105_2.tif
- FinalCode/Dataset/DB3_B/107_2.tif
- __MACOSX/FinalCode/Dataset/DB3_B/._107_2.tif
- FinalCode/Dataset/DB3_B/101_4.tif
- __MACOSX/FinalCode/Dataset/DB3_B/._101_4.tif
- FinalCode/Dataset/DB3_B/103_6.tif
- __MACOSX/FinalCode/Dataset/DB3_B/._103_6.tif
- FinalCode/Dataset/DB3_B/103_7.tif
- __MACOSX/FinalCode/Dataset/DB3_B/._103_7.tif
- FinalCode/Dataset/DB3_B/101_5.tif
- __MACOSX/FinalCode/Dataset/DB3_B/._101_5.tif
- FinalCode/Dataset/DB3_B/107_3.tif
- __MACOSX/FinalCode/Dataset/DB3_B/._107_3.tif
- FinalCode/Dataset/DB3_B/105_1.tif
- __MACOSX/FinalCode/Dataset/DB3_B/._105_1.tif
- FinalCode/Dataset/DB3_B/105_5.tif
- __MACOSX/FinalCode/Dataset/DB3_B/._105_5.tif
- FinalCode/Dataset/DB3_B/109_8.tif
- __MACOSX/FinalCode/Dataset/DB3_B/._109_8.tif
- FinalCode/Dataset/DB3_B/107_7.tif
- __MACOSX/FinalCode/Dataset/DB3_B/._107_7.tif
- FinalCode/Dataset/DB3_B/101_1.tif
- __MACOSX/FinalCode/Dataset/DB3_B/._101_1.tif
- FinalCode/Dataset/DB3_B/103_3.tif
- __MACOSX/FinalCode/Dataset/DB3_B/._103_3.tif
- FinalCode/Dataset/DB3_B/103_2.tif
- __MACOSX/FinalCode/Dataset/DB3_B/._103_2.tif
- FinalCode/Dataset/DB3_B/110_8.tif
- __MACOSX/FinalCode/Dataset/DB3_B/._110_8.tif
- FinalCode/Dataset/DB3_B/107_6.tif
- __MACOSX/FinalCode/Dataset/DB3_B/._107_6.tif
- FinalCode/Dataset/DB3_B/105_4.tif
- __MACOSX/FinalCode/Dataset/DB3_B/._105_4.tif
- FinalCode/Dataset/DB3_B/105_6.tif
- __MACOSX/FinalCode/Dataset/DB3_B/._105_6.tif
- FinalCode/Dataset/DB3_B/107_4.tif
- __MACOSX/FinalCode/Dataset/DB3_B/._107_4.tif
- FinalCode/Dataset/DB3_B/101_2.tif
- __MACOSX/FinalCode/Dataset/DB3_B/._101_2.tif
- FinalCode/Dataset/DB3_B/103_1.tif
- __MACOSX/FinalCode/Dataset/DB3_B/._103_1.tif
- FinalCode/Dataset/DB3_B/101_3.tif
- __MACOSX/FinalCode/Dataset/DB3_B/._101_3.tif
- FinalCode/Dataset/DB3_B/107_5.tif
- __MACOSX/FinalCode/Dataset/DB3_B/._107_5.tif
- FinalCode/Dataset/DB3_B/105_7.tif
- __MACOSX/FinalCode/Dataset/DB3_B/._105_7.tif
- FinalCode/Dataset/DB3_B/109_7.tif
- __MACOSX/FinalCode/Dataset/DB3_B/._109_7.tif
- FinalCode/Dataset/DB3_B/107_8.tif
- __MACOSX/FinalCode/Dataset/DB3_B/._107_8.tif
- FinalCode/Dataset/DB3_B/110_6.tif
- __MACOSX/FinalCode/Dataset/DB3_B/._110_6.tif
- FinalCode/Dataset/DB3_B/110_7.tif
- __MACOSX/FinalCode/Dataset/DB3_B/._110_7.tif
- FinalCode/Dataset/DB3_B/109_6.tif
- __MACOSX/FinalCode/Dataset/DB3_B/._109_6.tif
- FinalCode/Dataset/DB3_B/109_4.tif
- __MACOSX/FinalCode/Dataset/DB3_B/._109_4.tif
- FinalCode/Dataset/DB3_B/110_5.tif
- __MACOSX/FinalCode/Dataset/DB3_B/._110_5.tif
- FinalCode/Dataset/DB3_B/110_4.tif
- __MACOSX/FinalCode/Dataset/DB3_B/._110_4.tif
- FinalCode/Dataset/DB3_B/109_5.tif
- __MACOSX/FinalCode/Dataset/DB3_B/._109_5.tif
- FinalCode/Dataset/DB3_B/105_8.tif
- __MACOSX/FinalCode/Dataset/DB3_B/._105_8.tif
[truncated: 375 more entries]
