# Supplementary material for: Fingerprint image enhancement using multiple filters
Source: PeerJ Comput Sci. 2023 Jan 3;9:e1183. doi: 10.7717/peerj-cs.1183 (PMC10280261; doi:10.7717/peerj-cs.1183)
Supplement: Supplemental Information 1 [file peerj-cs-09-1183-s001.zip › FinalCode/plotridgeorient.m]

function plotridgeorient(orient, spacing, im, figno)

    if fix(spacing) ~= spacing
	error('spacing must be an integer');
    end
    
    [rows, cols] = size(orient);
    
    lw = 2;             % linewidth
    len = 0.8*spacing;  % length of orientation lines

    % Subsample the orientation data according to the specified spacing

    s_orient = orient(spacing:spacing:rows-spacing, ...
		      spacing:spacing:cols-spacing);

    xoff = len/2*cos(s_orient);
    yoff = len/2*sin(s_orient);    
    
    if nargin >= 3     % Display fingerprint image
	if nargin == 4
	    show(im, figno); hold on
	else
	    show(im); hold on
	end
    end
    
    % Determine placement of orientation vectors
    [x,y] = meshgrid(spacing:spacing:cols-spacing, ...
		     spacing:spacing:rows-spacing);
    
    x = x-xoff;
    y = y-yoff;
    
    % Orientation vectors
    u = xoff*2;
    v = yoff*2;
    
    quiver(x,y,u,v,0,'.','linewidth',1, 'color','r');
    
    axis equal
    axis ij
    hold off
