# Supplementary material for: Fingerprint image enhancement using multiple filters
Source: PeerJ Comput Sci. 2023 Jan 3;9:e1183. doi: 10.7717/peerj-cs.1183 (PMC10280261; doi:10.7717/peerj-cs.1183)
Supplement: Supplemental Information 1 [file peerj-cs-09-1183-s001.zip › FinalCode/lowpassfilter.m]

function f = lowpassfilter(sze, cutoff, n)
    
    if cutoff < 0 | cutoff > 0.5
	error('cutoff frequency must be between 0 and 0.5');
    end
    
    if rem(n,1) ~= 0 | n < 1
	error('n must be an integer >= 1');
    end

    if length(sze) == 1
	rows = sze; cols = sze;
    else
	rows = sze(1); cols = sze(2);
    end

    [radius, u1, u2] = filtergrid(rows,cols);

    f = 1.0 ./ (1.0 + (radius ./ cutoff).^(2*n));   % The filter
