# Supplementary material for: Fingerprint image enhancement using multiple filters
Source: PeerJ Comput Sci. 2023 Jan 3;9:e1183. doi: 10.7717/peerj-cs.1183 (PMC10280261; doi:10.7717/peerj-cs.1183)
Supplement: Supplemental Information 1 [file peerj-cs-09-1183-s001.zip › FinalCode/filtergrid.m]

function [radius, u1, u2] = filtergrid(rows, cols)

    % Handle case where rows, cols has been supplied as a 2-vector
    if nargin == 1 & length(rows) == 2  
        tmp = rows;
        rows = tmp(1);
        cols = tmp(2);
    end
    
    % Set up X and Y spatial frequency matrices, u1 and u2 The following code
    % adjusts things appropriately for odd and even values of rows and columns
    % so that the 0 frequency point is placed appropriately.  See
    % https://blogs.uoregon.edu/seis/wiki/unpacking-the-matlab-fft/
    if mod(cols,2)
        u1range = [-(cols-1)/2:(cols-1)/2]/cols;
    else
        u1range = [-cols/2:(cols/2-1)]/cols; 
    end
    
    if mod(rows,2)
        u2range = [-(rows-1)/2:(rows-1)/2]/rows;
    else
        u2range = [-rows/2:(rows/2-1)]/rows; 
    end
    
    [u1,u2] = meshgrid(u1range, u2range);
    
    % Quadrant shift so that filters are constructed with 0 frequency at
    % the corners
    u1 = ifftshift(u1);
    u2 = ifftshift(u2);
    
    % Construct spatial frequency values in terms of normalised radius from
    % centre. 
    radius = sqrt(u1.^2 + u2.^2);     
                         
